# Supplementary material for: Zn- and Ti-Doped SnO2 for Enhanced Electroreduction of Carbon Dioxide
Source: Materials (Basel). 2021 May 1;14(9):2354. doi: 10.3390/ma14092354 (PMC8125724; doi:10.3390/ma14092354)
Supplement: Supplementary file 1 [file materials-14-02354-s001.zip]

Archive with 1 entries (1 files):
- materials-1184195-supplementary.pdf
